# Supplementary material for: Experimental–Density Functional Theory (DFT) Study of the Inhibitory Effect of Furan Residues in the Ziegler–Natta Catalyst during Polypropylene Synthesis
Source: Int J Mol Sci. 2023 Sep 21;24(18):14368. doi: 10.3390/ijms241814368 (PMC10532384; doi:10.3390/ijms241814368)
Supplement: Supplementary file 1 [file ijms-24-14368-s001.zip]

Archive with 1 entries (1 files):
- ijms-2592566-supplementary.pdf
